# Supplementary material for: Ethylene Is Not Essential for R-Gene Mediated Resistance but Negatively Regulates Moderate Resistance to Some Aphids in Medicago truncatula
Source: Int J Mol Sci. 2020 Jun 30;21(13):4657. doi: 10.3390/ijms21134657 (PMC7369913; doi:10.3390/ijms21134657)
Supplement: Supplementary file 1 [file ijms-21-04657-s001.zip]

Archive with 4 entries (3 files):
- ijms-835928-revised-r1-supplementary/
- ijms-835928-revised-r1-supplementary/Supplementary Figures.docx
- ijms-835928-revised-r1-supplementary/Supplementary Table 1.docx
- ijms-835928-revised-r1-supplementary/Supplementary Table 2.docx
